# Supplementary material for: Role of Portion Size in the Context of a Healthy, Balanced Diet: A Case Study of European Countries
Source: Int J Environ Res Public Health. 2023 Mar 22;20(6):5230. doi: 10.3390/ijerph20065230 (PMC10049364; doi:10.3390/ijerph20065230)
Supplement: Supplementary file 1 [file ijerph-20-05230-s001.zip]

Archive with 1 entries (1 files):
- ijerph-2244441-supplementary.pdf
